# Supplementary material for: MT-Toolbox: improved amplicon sequencing using molecule tags
Source: BMC Bioinformatics. 2014 Aug 22;15(1):284. doi: 10.1186/1471-2105-15-284 (PMC4153912; doi:10.1186/1471-2105-15-284)
Supplement: Supplementary file 2 — Additional file 2: Source code for BioUtils-v1.0.9. (ZIP 335 KB) [file 12859_2014_6552_MOESM2_ESM.zip]

Archive with 1 entries (1 files):
- 1220596287118534_add2.gz
